# Supplementary material for: Compound Prioritization through Meta-Analysis Enhances the Discovery of Antimicrobial Hits against Bacterial Pathogens
Source: Antibiotics (Basel). 2021 Sep 2;10(9):1065. doi: 10.3390/antibiotics10091065 (PMC8471430; doi:10.3390/antibiotics10091065)
Supplement: Supplementary file 1 [file antibiotics-10-01065-s001.zip]

Archive with 2 entries (2 files):
- Supplemental_Files 2-4_8-28-21.pdf
- Supplemental File 1_8-28-21.xlsx
